# Supplementary material for: Jaw biodynamic data for 24 patients with chronic unilateral temporomandibular disorder
Source: Sci Data. 2017 Nov 7;4:170168. doi: 10.1038/sdata.2017.168 (PMC5674825; doi:10.1038/sdata.2017.168)
Supplement: Supplementary file 1 [file sdata2017168-isa1.zip]

Archive with 3 entries (3 files):
- i_Investigation.txt
- s_study_Santana.txt
- a_assay_Santana.txt
