# Supplementary material for: Jaw biodynamic data for 24 patients with chronic unilateral temporomandibular disorder
Source: Sci Data. 2017 Nov 7;4:170168. doi: 10.1038/sdata.2017.168 (PMC5674825; doi:10.1038/sdata.2017.168)
Supplement: Supplementary file 1 [file sdata2017168-isa1.zip › i_Investigation.txt]

# Investigation File generated for Scientific Data with Investigation File Authoring Tool version 0.1.0 on 09/10/2017 - This metadata file is CC0
ONTOLOGY SOURCE REFERENCE
Term Source Name	NCBITAXON	UBERON	PATO	UO	OBI	GO	ERO
Term Source File	http://data.bioontology.org/ontologies/NCBITAXON	http://data.bioontology.org/ontologies/UBERON	http://data.bioontology.org/ontologies/PATO	http://data.bioontology.org/ontologies/UO	http://data.bioontology.org/ontologies/OBI	http://data.bioontology.org/ontologies/GO	http://data.bioontology.org/ontologies/ERO
Term Source Version	2016AB	releases/2014-06-15	unknown	unknown	2014-08-18	releases/2014-08-30	2013-08-02
Term Source Description	National Center for Biotechnology Information (NCBI) Organismal Classification	Uber Anatomy Ontology	Phenotypic Quality Ontology	Units of Measurement Ontology	Ontology for Biomedical Investigations	Gene Ontology	Eagle-I Research Resource Ontology
INVESTIGATION
Investigation Identifier
Investigation Title
Investigation Description
Investigation Submission Date
Investigation Public Release Date
INVESTIGATION PUBLICATIONS
Investigation PubMed ID
Investigation Publication DOI
Investigation Publication Author List
Investigation Publication Title
Investigation Publication Status
Investigation Publication Status Term Accession Number
Investigation Publication Status Term Source REF
INVESTIGATION CONTACTS
Investigation Person Last Name
Investigation Person Mid Initials
Investigation Person First Name
Investigation Person Address
Investigation Person Phone
Investigation Person Fax
Investigation Person Email
Investigation Person Affiliation
Investigation Person Roles
Investigation Person Roles Term Accession Number
Investigation Person Roles Term Source REF
STUDY
Study Identifier	10.1038/sdata.2017.168
Study Title	Jaw biodynamic data for 24 patients with chronic unilateral temporomandibular disorder
Study Submission Date	24/05/2017
Study Public Release Date	07/11/2017
Study Description	http://www.nature.com/articles/sdata2017168#abstract
Study File Name	s_study_Santana.txt
Comment[Subject Keywords]	///;//;//
Comment[Manuscript Licence]	CC BY-4.0
Comment[Experimental Metadata Licence]	CC0
Comment[Supplementary Information File Name]	
Comment[Supplementary Information File Type]	x-zip-compressed
Comment[Supplementary Information File URL]	http://www.nature.com/articles/sdata2017168#supplementary-information
Comment[Data Repository]	Dryad Digital Repository
Comment[Data Record Accession]	doi:10.5061/dryad.n5d23
Comment[Data Record URI]	https://doi.org/10.5061/dryad.n5d23
STUDY DESIGN DESCRIPTORS
Study Design Type	observation design
Study Design Type Term Accession Number	OBI:0300311
Study Design Type Term Source REF	OBI
STUDY PUBLICATIONS
Study PubMed ID
Study Publication DOI
Study Publication Author List
Study Publication Title
Study Publication Status
Study Publication Status Term Accession Number
Study Publication Status Term Source REF
STUDY FACTORS
Study Factor Name
Study Factor Type
Study Factor Type Term Accession Number
Study Factor Type Term Source REF
STUDY ASSAYS
Study Assay Measurement Type	mastication
Study Assay Measurement Type Term Accession Number	GO:0071626
Study Assay Measurement Type Term Source REF	GO
Study Assay Technology Type	data collection method
Study Assay Technology Type Term Accession Number	ERO:0001932
Study Assay Technology Type Term Source REF	ERO
Study Assay Technology Platform	""
Study Assay File Name	a_assay_Santana.txt
STUDY PROTOCOLS
Study Protocol Name	Subjects	Chewing function	CP angles	LG angles
Study Protocol Type	selection	observational method	data collection method	data collection method
Study Protocol Type Term Accession Number	OBI:0001928	ERO:0001317	ERO:0001932	ERO:0001932
Study Protocol Type Term Source REF	OBI	ERO	ERO	ERO
Study Protocol Description				
Study Protocol URI	""	""	""	""
Study Protocol Version				
Study Protocol Parameters Name	""	""	""	""
Study Protocol Parameters Name Term Accession Number	""	""	""	""
Study Protocol Parameters Name Term Source REF	""	""	""	""
Study Protocol Components Name	""	""	""	""
Study Protocol Components Type	""	""	""	""
Study Protocol Components Type Term Accession Number	""	""	""	""
Study Protocol Components Type Term Source REF	""	""	""	""
STUDY CONTACTS
Study Person Last Name	López-Cedrún	Santana-Mora	Pombo	Pérez Del Palomar	Alonso De la Peña	Mora	Santana
Study Person First Name	José	Urbano	María	Amaya	Víctor	María Jesús	Urbano
Study Person Mid Initials							
Study Person Email	""	""	""	""	""	""	urbano.santana@usc.es
Study Person Phone							
Study Person Fax							
Study Person Address							
Study Person Affiliation	Oral and Maxillofacial Surgery Service, University Hospital of La Coruña, 15006 La Coruña, Spain	Department of Surgery and Medical-Surgical Specialties of the University of Santiago de Compostela, Santiago de Compostela, 15782 La Coruña, Spain	Oral and Maxillofacial Surgery Service, University Hospital of La Coruña, 15006 La Coruña, Spain	Biomaterials Group, Aragon Institute of Engineering Research, University of Zaragoza, 50018 Zaragoza, Spain	Department of Surgery and Medical-Surgical Specialties of the University of Santiago de Compostela, Santiago de Compostela, 15782 La Coruña, Spain	Department of Surgery and Medical-Surgical Specialties of the University of Santiago de Compostela, Santiago de Compostela, 15782 La Coruña, Spain	Department of Surgery and Medical-Surgical Specialties of the University of Santiago de Compostela, Santiago de Compostela, 15782 La Coruña, Spain
Study Person Roles							
Study Person Roles Term Accession Number							
Study Person Roles Term Source REF							
Comment[Study Person ORCID]							
Comment[Funder]							
Comment[FundRef ID]							
Comment[Funder Term Source REF]							
Comment[Grant Identifier]							
