# Supplementary material for: Jaw biodynamic data for 24 patients with chronic unilateral temporomandibular disorder
Source: Sci Data. 2017 Nov 7;4:170168. doi: 10.1038/sdata.2017.168 (PMC5674825; doi:10.1038/sdata.2017.168)
Supplement: Supplementary file 1 [file sdata2017168-isa1.zip › s_study_Santana.txt]

Source Name	Characteristics[organism]	Term Source REF	Term Accession Number	Characteristics[organism part]	Term Source REF	Term Accession Number	Characteristics[development stage]	Term Source REF	Term Accession Number	Characteristics[sex]	Term Source REF	Term Accession Number	Characteristics[age]	Unit	Term Source REF	Term Accession Number	Protocol REF	Sample Name
patients with chronic unilateral pain in temporomandibular joint	Homo sapiens	NCBITAXON	NCBITaxon:9606	temporomandibular joint	UBERON	UBERON:0003700	adult organism	UBERON	UBERON:0007023	female	PATO	PATO:0000383	19	year	UO	UO:0000036	Subjects	1
patients with chronic unilateral pain in temporomandibular joint	Homo sapiens	NCBITAXON	NCBITaxon:9606	temporomandibular joint	UBERON	UBERON:0003700	adult organism	UBERON	UBERON:0007023	male	PATO	PATO:0000384	27	year	UO	UO:0000036	Subjects	2
patients with chronic unilateral pain in temporomandibular joint	Homo sapiens	NCBITAXON	NCBITaxon:9606	temporomandibular joint	UBERON	UBERON:0003700	adult organism	UBERON	UBERON:0007023	male	PATO	PATO:0000384	35	year	UO	UO:0000036	Subjects	3
patients with chronic unilateral pain in temporomandibular joint	Homo sapiens	NCBITAXON	NCBITaxon:9606	temporomandibular joint	UBERON	UBERON:0003700	adult organism	UBERON	UBERON:0007023	female	PATO	PATO:0000383	46	year	UO	UO:0000036	Subjects	4
patients with chronic unilateral pain in temporomandibular joint	Homo sapiens	NCBITAXON	NCBITaxon:9606	temporomandibular joint	UBERON	UBERON:0003700	adult organism	UBERON	UBERON:0007023	male	PATO	PATO:0000384	23	year	UO	UO:0000036	Subjects	5
patients with chronic unilateral pain in temporomandibular joint	Homo sapiens	NCBITAXON	NCBITaxon:9606	temporomandibular joint	UBERON	UBERON:0003700	adult organism	UBERON	UBERON:0007023	female	PATO	PATO:0000383	55	year	UO	UO:0000036	Subjects	6
patients with chronic unilateral pain in temporomandibular joint	Homo sapiens	NCBITAXON	NCBITaxon:9606	temporomandibular joint	UBERON	UBERON:0003700	adult organism	UBERON	UBERON:0007023	male	PATO	PATO:0000384	26	year	UO	UO:0000036	Subjects	7
patients with chronic unilateral pain in temporomandibular joint	Homo sapiens	NCBITAXON	NCBITaxon:9606	temporomandibular joint	UBERON	UBERON:0003700	adult organism	UBERON	UBERON:0007023	female	PATO	PATO:0000383	35	year	UO	UO:0000036	Subjects	8
patients with chronic unilateral pain in temporomandibular joint	Homo sapiens	NCBITAXON	NCBITaxon:9606	temporomandibular joint	UBERON	UBERON:0003700	adult organism	UBERON	UBERON:0007023	female	PATO	PATO:0000383	42	year	UO	UO:0000036	Subjects	9
patients with chronic unilateral pain in temporomandibular joint	Homo sapiens	NCBITAXON	NCBITaxon:9606	temporomandibular joint	UBERON	UBERON:0003700	adult organism	UBERON	UBERON:0007023	female	PATO	PATO:0000383	29	year	UO	UO:0000036	Subjects	10
patients with chronic unilateral pain in temporomandibular joint	Homo sapiens	NCBITAXON	NCBITaxon:9606	temporomandibular joint	UBERON	UBERON:0003700	adult organism	UBERON	UBERON:0007023	female	PATO	PATO:0000383	30	year	UO	UO:0000036	Subjects	11
patients with chronic unilateral pain in temporomandibular joint	Homo sapiens	NCBITAXON	NCBITaxon:9606	temporomandibular joint	UBERON	UBERON:0003700	adult organism	UBERON	UBERON:0007023	female	PATO	PATO:0000383	57	year	UO	UO:0000036	Subjects	12
patients with chronic unilateral pain in temporomandibular joint	Homo sapiens	NCBITAXON	NCBITaxon:9606	temporomandibular joint	UBERON	UBERON:0003700	adult organism	UBERON	UBERON:0007023	female	PATO	PATO:0000383	47	year	UO	UO:0000036	Subjects	13
patients with chronic unilateral pain in temporomandibular joint	Homo sapiens	NCBITAXON	NCBITaxon:9606	temporomandibular joint	UBERON	UBERON:0003700	adult organism	UBERON	UBERON:0007023	female	PATO	PATO:0000383	42	year	UO	UO:0000036	Subjects	14
patients with chronic unilateral pain in temporomandibular joint	Homo sapiens	NCBITAXON	NCBITaxon:9606	temporomandibular joint	UBERON	UBERON:0003700	adult organism	UBERON	UBERON:0007023	female	PATO	PATO:0000383	42	year	UO	UO:0000036	Subjects	15
patients with chronic unilateral pain in temporomandibular joint	Homo sapiens	NCBITAXON	NCBITaxon:9606	temporomandibular joint	UBERON	UBERON:0003700	adult organism	UBERON	UBERON:0007023	female	PATO	PATO:0000383	40	year	UO	UO:0000036	Subjects	16
patients with chronic unilateral pain in temporomandibular joint	Homo sapiens	NCBITAXON	NCBITaxon:9606	temporomandibular joint	UBERON	UBERON:0003700	adult organism	UBERON	UBERON:0007023	male	PATO	PATO:0000384	21	year	UO	UO:0000036	Subjects	17
patients with chronic unilateral pain in temporomandibular joint	Homo sapiens	NCBITAXON	NCBITaxon:9606	temporomandibular joint	UBERON	UBERON:0003700	adult organism	UBERON	UBERON:0007023	female	PATO	PATO:0000383	59	year	UO	UO:0000036	Subjects	18
patients with chronic unilateral pain in temporomandibular joint	Homo sapiens	NCBITAXON	NCBITaxon:9606	temporomandibular joint	UBERON	UBERON:0003700	adult organism	UBERON	UBERON:0007023	male	PATO	PATO:0000384	28	year	UO	UO:0000036	Subjects	19
patients with chronic unilateral pain in temporomandibular joint	Homo sapiens	NCBITAXON	NCBITaxon:9606	temporomandibular joint	UBERON	UBERON:0003700	adult organism	UBERON	UBERON:0007023	female	PATO	PATO:0000383	37	year	UO	UO:0000036	Subjects	20
patients with chronic unilateral pain in temporomandibular joint	Homo sapiens	NCBITAXON	NCBITaxon:9606	temporomandibular joint	UBERON	UBERON:0003700	adult organism	UBERON	UBERON:0007023	female	PATO	PATO:0000383	51	year	UO	UO:0000036	Subjects	21
patients with chronic unilateral pain in temporomandibular joint	Homo sapiens	NCBITAXON	NCBITaxon:9606	temporomandibular joint	UBERON	UBERON:0003700	adult organism	UBERON	UBERON:0007023	female	PATO	PATO:0000383	26	year	UO	UO:0000036	Subjects	22
patients with chronic unilateral pain in temporomandibular joint	Homo sapiens	NCBITAXON	NCBITaxon:9606	temporomandibular joint	UBERON	UBERON:0003700	adult organism	UBERON	UBERON:0007023	female	PATO	PATO:0000383	48	year	UO	UO:0000036	Subjects	23
patients with chronic unilateral pain in temporomandibular joint	Homo sapiens	NCBITAXON	NCBITaxon:9606	temporomandibular joint	UBERON	UBERON:0003700	adult organism	UBERON	UBERON:0007023	female	PATO	PATO:0000383	30	year	UO	UO:0000036	Subjects	24
