# Supplementary material for: Jaw biodynamic data for 24 patients with chronic unilateral temporomandibular disorder
Source: Sci Data. 2017 Nov 7;4:170168. doi: 10.1038/sdata.2017.168 (PMC5674825; doi:10.1038/sdata.2017.168)
Supplement: Supplementary file 1 [file sdata2017168-isa1.zip › a_assay_Santana.txt]

Sample Name	Protocol REF	Protocol REF	Protocol REF	Assay Name	Raw Data File	Comment[Data Repository]	Comment[Data Record Accession]	Comment[Data Record URI]
1	Chewing function	CP angles	LG angles	1	doi:10.5061/dryad.n5d23	Dryad Digital Repository	doi:10.5061/dryad.n5d23	https://doi.org/10.5061/dryad.n5d23
2	Chewing function	CP angles	LG angles	2	doi:10.5061/dryad.n5d23	Dryad Digital Repository	doi:10.5061/dryad.n5d23	https://doi.org/10.5061/dryad.n5d23
3	Chewing function	CP angles	LG angles	3	doi:10.5061/dryad.n5d23	Dryad Digital Repository	doi:10.5061/dryad.n5d23	https://doi.org/10.5061/dryad.n5d23
4	Chewing function	CP angles	LG angles	4	doi:10.5061/dryad.n5d23	Dryad Digital Repository	doi:10.5061/dryad.n5d23	https://doi.org/10.5061/dryad.n5d23
5	Chewing function	CP angles	LG angles	5	doi:10.5061/dryad.n5d23	Dryad Digital Repository	doi:10.5061/dryad.n5d23	https://doi.org/10.5061/dryad.n5d23
6	Chewing function	CP angles	LG angles	6	doi:10.5061/dryad.n5d23	Dryad Digital Repository	doi:10.5061/dryad.n5d23	https://doi.org/10.5061/dryad.n5d23
7	Chewing function	CP angles	LG angles	7	doi:10.5061/dryad.n5d23	Dryad Digital Repository	doi:10.5061/dryad.n5d23	https://doi.org/10.5061/dryad.n5d23
8	Chewing function	CP angles	LG angles	8	doi:10.5061/dryad.n5d23	Dryad Digital Repository	doi:10.5061/dryad.n5d23	https://doi.org/10.5061/dryad.n5d23
9	Chewing function	CP angles	LG angles	9	doi:10.5061/dryad.n5d23	Dryad Digital Repository	doi:10.5061/dryad.n5d23	https://doi.org/10.5061/dryad.n5d23
10	Chewing function	CP angles	LG angles	10	doi:10.5061/dryad.n5d23	Dryad Digital Repository	doi:10.5061/dryad.n5d23	https://doi.org/10.5061/dryad.n5d23
11	Chewing function	CP angles	LG angles	11	doi:10.5061/dryad.n5d23	Dryad Digital Repository	doi:10.5061/dryad.n5d23	https://doi.org/10.5061/dryad.n5d23
12	Chewing function	CP angles	LG angles	12	doi:10.5061/dryad.n5d23	Dryad Digital Repository	doi:10.5061/dryad.n5d23	https://doi.org/10.5061/dryad.n5d23
13	Chewing function	CP angles	LG angles	13	doi:10.5061/dryad.n5d23	Dryad Digital Repository	doi:10.5061/dryad.n5d23	https://doi.org/10.5061/dryad.n5d23
14	Chewing function	CP angles	LG angles	14	doi:10.5061/dryad.n5d23	Dryad Digital Repository	doi:10.5061/dryad.n5d23	https://doi.org/10.5061/dryad.n5d23
15	Chewing function	CP angles	LG angles	15	doi:10.5061/dryad.n5d23	Dryad Digital Repository	doi:10.5061/dryad.n5d23	https://doi.org/10.5061/dryad.n5d23
16	Chewing function	CP angles	LG angles	16	doi:10.5061/dryad.n5d23	Dryad Digital Repository	doi:10.5061/dryad.n5d23	https://doi.org/10.5061/dryad.n5d23
17	Chewing function	CP angles	LG angles	17	doi:10.5061/dryad.n5d23	Dryad Digital Repository	doi:10.5061/dryad.n5d23	https://doi.org/10.5061/dryad.n5d23
18	Chewing function	CP angles	LG angles	18	doi:10.5061/dryad.n5d23	Dryad Digital Repository	doi:10.5061/dryad.n5d23	https://doi.org/10.5061/dryad.n5d23
19	Chewing function	CP angles	LG angles	19	doi:10.5061/dryad.n5d23	Dryad Digital Repository	doi:10.5061/dryad.n5d23	https://doi.org/10.5061/dryad.n5d23
20	Chewing function	CP angles	LG angles	20	doi:10.5061/dryad.n5d23	Dryad Digital Repository	doi:10.5061/dryad.n5d23	https://doi.org/10.5061/dryad.n5d23
21	Chewing function	CP angles	LG angles	21	doi:10.5061/dryad.n5d23	Dryad Digital Repository	doi:10.5061/dryad.n5d23	https://doi.org/10.5061/dryad.n5d23
22	Chewing function	CP angles	LG angles	22	doi:10.5061/dryad.n5d23	Dryad Digital Repository	doi:10.5061/dryad.n5d23	https://doi.org/10.5061/dryad.n5d23
23	Chewing function	CP angles	LG angles	23	doi:10.5061/dryad.n5d23	Dryad Digital Repository	doi:10.5061/dryad.n5d23	https://doi.org/10.5061/dryad.n5d23
24	Chewing function	CP angles	LG angles	24	doi:10.5061/dryad.n5d23	Dryad Digital Repository	doi:10.5061/dryad.n5d23	https://doi.org/10.5061/dryad.n5d23
